# Supplementary material for: A CRISPR-based ultrasensitive assay detects attomolar concentrations of SARS-CoV-2 antibodies in clinical samples
Source: Nat Commun. 2022 Aug 9;13:4667. doi: 10.1038/s41467-022-32371-4 (PMC9361972; doi:10.1038/s41467-022-32371-4)
Supplement: Supplementary file 4 — Supplementary Dataset 1 [file 41467_2022_32371_MOESM4_ESM.xlsx]

## Sheet: Sheet 1
S1. Clinical test results of 65 vaccinated healthy participates.
sample #	total antibody CLIA
1	63.61		Among the 65 participants, 56.9% are female and 43.1% are male, age：45.5±17.1.
2	30.58
3	26.9
4	67.52
5	15.03
6	20.1
7	24.67
8	150.91
9	981.55
10	442.52
11	47.49
12	96.06
13	29.36
14	194.53
15	102.55
16	13.38
17	15.72
18	19.2
19	13.44
20	59.95
21	43.58
22	35.06
23	70.57
24	20.05
25	16.04
26	291.63
27	16.65
28	24.14
29	68.12
30	20.52
31	69.91
32	125.24
33	123.68
34	14.49
35	61.46
36	468.64
37	53.94
38	93.31
39	117.13
40	55.39
41	72.04
42	40.16
43	15.7
44	33.86
45	421.47
46	786.57
47	218.58
48	72.67
49	13.57
50	63.28
51	284.8
52	144.64
53	38.74
54	50.84
55	40.95
56	21.58
57	20.26
58	68.39
59	31.73
60	25.85
61	1136.66
62	115.72
63	14.19
64	68.68
65	80.1
