# Supplementary material for: A CRISPR-based ultrasensitive assay detects attomolar concentrations of SARS-CoV-2 antibodies in clinical samples
Source: Nat Commun. 2022 Aug 9;13:4667. doi: 10.1038/s41467-022-32371-4 (PMC9361972; doi:10.1038/s41467-022-32371-4)
Supplement: Supplementary file 5 — Supplementary Dataset 2 [file 41467_2022_32371_MOESM5_ESM.xlsx]

## Sheet: Sheet1
S2. Clinical test results of 55 unvaccinated participants
sample #	total antibody CLIA
1	0.03		Among the 55 participants, 21.8% are female and 78.2% are male, age: 30.2±7.5.
2	0.08
3	0.07
4	0.06
5	0.09
6	0.07
7	0.06
8	0.04
9	0.12
10	0.06
11	0.07
12	0.07
13	0.13
14	0.19
15	0.03
16	0.05
17	0.03
18	0.07
19	0.05
20	0.01
21	0.02
22	0.08
23	0.04
24	0.03
25	0.15
26	0.04
27	0.07
28	0.11
29	0.14
30	0.03
31	0.11
32	0.04
33	0.03
34	0.08
35	0.04
36	0.03
37	0.07
38	0.03
39	0.06
40	0.11
41	0.13
42	0.1
43	0.11
44	0.04
45	0.03
46	0.05
47	0.03
48	0.03
49	0.07
50	0.08
51	0.04
52	0.07
53	0.13
54	0.03
55	0.03
