# Supplementary material for: A CRISPR-based ultrasensitive assay detects attomolar concentrations of SARS-CoV-2 antibodies in clinical samples
Source: Nat Commun. 2022 Aug 9;13:4667. doi: 10.1038/s41467-022-32371-4 (PMC9361972; doi:10.1038/s41467-022-32371-4)
Supplement: Supplementary file 6 — Supplementary Dataset 3 [file 41467_2022_32371_MOESM6_ESM.xlsx]

## Sheet: Sheet1
S3. Vaccination information of 85 KTRs.
ID	1st Dose	2nd Dose	3rd Dose	sampling day after 2nd dose	CLIA-IgG (2nd Dose)	CLIA-IgM (2nd Dose)	sampling day after 3rd dose	CLIA-IgG (3rd Dose)	CLIA-IgM (3rd Dose)
1	BBIBP-CorV	BBIBP-CorV		40	0.03	0.01					Among the 85 KTRs, 28.2% are female and 71.8% are male, age: 42.3±9.7.
2	CoronaVac	CoronaVac		20	0.03	0					*KTRs who turned to anti-SARS-CoV positive in a standard CLIA test after the 3rd dose of COVID-19 vaccination.
3	CoronaVac	BBIBP-CorV		26	0.02	0
4	BBIBP-CorV	BBIBP-CorV		40	0.04	0
5	CoronaVac	CoronaVac	CoronaVac	24	0.03	0.01	79	0.02	0.14
6	BBIBP-CorV	BBIBP-CorV		41	0.05	0.02
7	CoronaVac	CoronaVac		40	1.35	0.03
8	BBIBP-CorV	BBIBP-CorV	BBIBP-CorV	40	0.03	0.01	92	1.07*	0.36
9	BBIBP-CorV	BBIBP-CorV		29	0.04	0.01
10	CoronaVac	CoronaVac	CoronaVac	29	0.04	0.01	58	0.02	0.07
11	BBIBP-CorV	BBIBP-CorV		43	0.06	0.01
12	BBIBP-CorV	BBIBP-CorV	BBIBP-CorV	41	0.02	0.01	23	0.01	0.04
13	CoronaVac	CoronaVac		27	0.01	0
14	CoronaVac	CoronaVac		57	1.98	1.09
15	CoronaVac	CoronaVac	CoronaVac	32	0.03	0.01	130	0.05	0.1
16	CoronaVac	CoronaVac		15	0.06	0.01
17	CoronaVac	BBIBP-CorV		36	0.59	1.13
18	CoronaVac	CoronaVac		44	0.04	0.01
19	BBIBP-CorV	BBIBP-CorV	BBIBP-CorV	21	0.02	0.02	101	0.01	0.03
20	CoronaVac	CoronaVac		43	0.06	0.01
21	CoronaVac	CoronaVac		27	0.5	0.53
22	CoronaVac	CoronaVac		21	0.04	0.01
23	CoronaVac	CoronaVac		24	0.1	0.04
24	BBIBP-CorV	BBIBP-CorV	BBIBP-CorV	23	0.02	0.01	21	0	0.05
25	BBIBP-CorV	BBIBP-CorV		26	0.03	0.01
26	BBIBP-CorV	BBIBP-CorV		33	0.02	0.01
27	CoronaVac	CoronaVac		29	0.04	0.01
28	BBIBP-CorV	BBIBP-CorV	BBIBP-CorV	39	0.11	0	8	0	0.03
29	CoronaVac	BBIBP-CorV	BBIBP-CorV	16	0.05	0.03	117	0.01	0.03
30	CoronaVac	CoronaVac	CoronaVac	26	0.54	0.32	52	0.56	0.06
31	CoronaVac	CoronaVac	CoronaVac	18	0.88	0.11	102	1.69*	0.03
32	BBIBP-CorV	BBIBP-CorV	BBIBP-CorV	31	0.04	0.01	114	0.01	0.05
33	BBIBP-CorV	BBIBP-CorV		35	1.95	0.47
34	CoronaVac	CoronaVac		24	0.02	0.01
35	CoronaVac	CoronaVac		22	0.03	0
36	CoronaVac	CoronaVac		16	0.35	0.01
37	BBIBP-CorV	BBIBP-CorV	BBIBP-CorV	27	0.02	0	23	0.01	0.08
38	CoronaVac	CoronaVac	CoronaVac	15	0.07	0.01	129	0.01	0.02
39	CoronaVac	CoronaVac		31	0.03	0.01
40	CoronaVac	CoronaVac		43	0.03	0.01
41	BBIBP-CorV	BBIBP-CorV	BBIBP-CorV	36	0.12	0.06	80	0.15	0.03
42	BBIBP-CorV	BBIBP-CorV		21	0.03	0
43	BBIBP-CorV	CoronaVac	CoronaVac	23	0.28	0.07	64	0.22	0.02
44	BBIBP-CorV	CoronaVac	CoronaVac	15	0.05	0.29	140	0.02	0.09
45	BBIBP-CorV	CoronaVac		44	0.08	2.14
46	CoronaVac	BBIBP-CorV		18	0.04	0.01
47	BBIBP-CorV	CoronaVac		14	0.04	0.2
48	BBIBP-CorV	BBIBP-CorV		34	0.03	0.04
49	BBIBP-CorV	BBIBP-CorV		17	0.05	0.01
50	CoronaVac	CoronaVac		20	0.02	0.01
51	CoronaVac	CoronaVac		32	0.06	0.04
52	BBIBP-CorV	CoronaVac		15	0.03	0.01
53	BBIBP-CorV	BBIBP-CorV		39	0.02	0.01
54	BBIBP-CorV	BBIBP-CorV	BBIBP-CorV	17	0.05	0.05	102	0.01	0.03
55	BBIBP-CorV	BBIBP-CorV		16	0.06	0.01
56	CoronaVac	CoronaVac		39	0.05	0.01
57	CoronaVac	BBIBP-CorV	BBIBP-CorV	12	0.03	0.02	54	0.01	0.06
58	CoronaVac	CoronaVac	CoronaVac	14	0.07	0.01	127	0.01	0.02
59	BBIBP-CorV	BBIBP-CorV	BBIBP-CorV	13	0.1	0.01	26	0.01	0.05
60	CoronaVac	BBIBP-CorV		22	0.06	0.01
61	CoronaVac	CoronaVac		39	0.08	0.01
62	CoronaVac	BBIBP-CorV		20	0.03	0
63	CoronaVac	BBIBP-CorV		19	0.02	0.02
64	BBIBP-CorV	BBIBP-CorV	BBIBP-CorV	36	0.04	0.01	72	0.01	0.03
65	CoronaVac	CoronaVac	CoronaVac	50	0.04	0.01	92	0.01	0.06
66	CoronaVac	CoronaVac	CoronaVac	18	0.03	0.02	113	0.02	0.04
67	CoronaVac	BBIBP-CorV	BBIBP-CorV	59	0.02	0.01	81	0.08	0.06
68	CoronaVac	CoronaVac		33	0.03	0.03
69	BBIBP-CorV	BBIBP-CorV		16	0.04	0.01
70	BBIBP-CorV	BBIBP-CorV	BBIBP-CorV	20	0.03	0.02	94	0.01	0.03
71	CoronaVac	BBIBP-CorV		19	0.02	0.02
72	CoronaVac	CoronaVac		17	0.03	0.01
73	CoronaVac	CoronaVac	CoronaVac	19	0.03	0.01	109	0.01	0.03
74	CoronaVac	BBIBP-CorV	BBIBP-CorV	15	0.04	0.04	24	0.23	0.13
75	CoronaVac	CoronaVac		13	0.03	0
76	BBIBP-CorV	CoronaVac		22	0.33	0.01
77	CoronaVac	CoronaVac	CoronaVac	17	0.03	0.01	113	0.01	0.06
78	CoronaVac	CoronaVac	CoronaVac	13	0.04	0.01	124	0.57	0.1
79	BBIBP-CorV	BBIBP-CorV		62	0.06	0.01
80	CoronaVac	CoronaVac		41	0.09	0.62
81	BBIBP-CorV	BBIBP-CorV		35	0.03	0.01
82	BBIBP-CorV	BBIBP-CorV	BBIBP-CorV	31	0.1	0.01	137	0.01	0.04
83	CoronaVac	CoronaVac	CoronaVac	57	0.07	0.15	179	0.01	0.02
84	CoronaVac	BBIBP-CorV		27	0.03	0.01
85	CoronaVac	CoronaVac	CoronaVac	16	0.07	0.01	126	0.01	0.03
