# Supplementary material for: A CRISPR-based ultrasensitive assay detects attomolar concentrations of SARS-CoV-2 antibodies in clinical samples
Source: Nat Commun. 2022 Aug 9;13:4667. doi: 10.1038/s41467-022-32371-4 (PMC9361972; doi:10.1038/s41467-022-32371-4)
Supplement: Supplementary file 8 — Source data [file 41467_2022_32371_MOESM8_ESM.xlsx]

## Sheet: Figure 1d
time (min)	IgG-positve	negative
0	145	149
1	161	143
2	195	134
3	236	148
4	278	153
5	305	154
6	348	171
7	419	179
8	511	163
9	573	194
10	665	206
11	837	195
12	925	202
13	1064	217
14	1267	255
15	1396	226
16	1652	251
17	1850	280
18	2055	269
19	2296	290
20	2617	311
21	2850	304
22	3186	308
23	3390	349
24	3734	363
25	4055	375
26	4345	366
27	4716	363
28	5100	399
29	5571	398
30	5971	427
31	6278	422
32	6699	439
33	6977	460
34	7418	495
35	7723	485
36	8199	498
37	8517	548
38	8791	561
39	9203	561
40	9461	579
41	9798	597
42	10049	596
43	10423	625
44	10795	645
45	10955	650
46	11188	664
47	11421	666
48	11696	704
49	12108	737
50	12239	766
51	12604	771
52	12666	747
53	13070	799
54	13095	854
55	13390	847
56	13472	855
57	13591	907
58	13929	893
59	14161	900
60	14425	898
61	14537	946
62	14689	992
63	14670	988
64	14879	998
65	14900	1025
66	15029	1047
67	15143	1055
68	15337	1048
69	15332	1119
70	15660	1106
71	15625	1122
72	15862	1167
73	16026	1193
74	15802	1203
75	15895	1193
76	15831	1216
77	16251	1263
78	16138	1235
79	16124	1295
80	16276	1323
81	16282	1325
82	16314	1327
83	16358	1348
84	16474	1370
85	16384	1348
86	16536	1406
87	16490	1387
88	16593	1449
89	16528	1479
90	16532	1444
91	16728	1521
92	16655	1503
93	16669	1550
94	16636	1535
95	16576	1546
96	16726	1613
97	16751	1578
98	16761	1615
99	16547	1671
100	16606	1636
101	16690	1682
102	16823	1745
103	16751	1699
104	16631	1719
105	16810	1775
106	16557	1767
107	16637	1730
108	16803	1817
109	16756	1824
110	16644	1816
111	16630	1791
112	16765	1808
113	16794	1828
114	16564	1850
115	16655	1883
116	16756	1926
117	16726	1912
118	16663	1927
119	16667	2003
120	16515	1873

## Sheet: Figure 1e
time (min)	IgM-positive	negative
0	129	139
1	159	153
2	189	155
3	226	165
4	261	154
5	329	155
6	438	150
7	512	165
8	603	176
9	728	175
10	911	209
11	991	191
12	1227	204
13	1402	202
14	1632	210
15	1938	230
16	2223	226
17	2624	242
18	2853	259
19	3175	222
20	3631	280
21	4021	284
22	4557	299
23	4977	296
24	5631	318
25	6060	293
26	6637	338
27	7077	344
28	7702	342
29	8447	358
30	8955	366
31	9537	371
32	10146	362
33	10654	389
34	11351	411
35	11829	424
36	12448	456
37	12790	452
38	13305	478
39	13874	470
40	14290	498
41	14676	490
42	15303	511
43	15474	544
44	15701	555
45	16104	559
46	16349	556
47	16698	565
48	16853	616
49	17056	622
50	17323	578
51	17498	616
52	17660	636
53	17867	654
54	17748	681
55	17977	695
56	18025	699
57	17965	732
58	18228	748
59	18185	765
60	18078	759
61	18288	760
62	18341	767
63	18481	834
64	18290	824
65	18379	825
66	18379	870
67	18392	900
68	18554	896
69	18440	918
70	18481	937
71	18421	982
72	18433	959
73	18302	974
74	18386	1055
75	18338	1030
76	18408	1022
77	18405	1077
78	18407	1076
79	18220	1094
80	18273	1152
81	18265	1113
82	18333	1151
83	18541	1185
84	18307	1166
85	18368	1202
86	18446	1230
87	18172	1216
88	18175	1255
89	18294	1283
90	18265	1273
91	18317	1290
92	18446	1312
93	18368	1304
94	18349	1317
95	18480	1426
96	18311	1410
97	18323	1415
98	18253	1441
99	18486	1442
100	18113	1449
101	18168	1537
102	18203	1553
103	18196	1540
104	18179	1493
105	18216	1524
106	18264	1635
107	18394	1602
108	18266	1631
109	18267	1661
110	18302	1645
111	18307	1682
112	18312	1699
113	18263	1758
114	18280	1716
115	18316	1776
116	18281	1719
117	18208	1772
118	18383	1819
119	18330	1826
120	18518	1876

## Sheet: Figure 1f
RBD mAb concentration (aM)	no RPA		RPA
8000000000	12424	12800	16000	16100
4000000000	12320	12152
2000000000	12200	11920
1000000000	11576	10400	16000	16100
500000000	8440	9736
250000000	2808	4192
125000000	1736	1584	16000	16100
10000000	248	240	16000	16100
1000000	0	0	15887	14372
100000	0	0	10618	13739
10000	0	0	8406	10374
1000	0	0	6798	7729
100	0	0	3658	4722
10	0	0	234	2327
1	0	0	46	50

## Sheet: Figure 1g
dilution factor	Fluorescence (a.u.)		Absorbance
1	16790	16585	0.974	0.9545
10	5990	6358	0.087	0.0885
100	4606	4719	0.026	0.02
1000	3885	4082	0.015	0.0145
10000	2222	3053	0.011	0.0105
100000	1242	1685	0.009	0.008

## Sheet: Figure 1h
dilution factor	Fluorescence (a.u.)		Absorbance
1	16269	16963	2.775	2.693
10	9606	10043	0.456	0.4355
100	8701	9146	0.057	0.063
1000	3077	3280	0.027	0.026
10000	1672	1663	0.024	0.033
100000	892	909	0.028	0.026

## Sheet: Figure 2a
concentration (aM)	anti-SARS-CoV2 RBD human		anti-MERS-CoV RBD human		anti-SARS-CoV2 RBD rabbit		anti-SARS-CoV2 N human
10000	8406	10374	585.037	515.442	375	373	404	369

## Sheet: Figure 2b
	SARS-CoV2 IgG		Negative		SARS-CoV P1		SARS-CoV P2		SARS-CoV P3
fluorescence/n.u.	9461	10374	579	643	2365.68	2060.62	2842.5	1776.06	2433.18	1641.9

## Sheet: Figure 2c
	SARS-CoV2 IgM		Negative		SARS-CoV P1		SARS-CoV P2		SARS-CoV P3
fluorescence/n.u.	14290	10618	485	738	1506.88	1021.33	1043.85	891.613	1927	1122.77

## Sheet: Figure 2e
	WT		Delta		Omicron
WT RBD probes	8406	10374	5632	5180	3207	3204
Delta RBD probes	4174	3787	10499.2	9235.2	4268	5175
Omicron RBD probes	1073	1043	1844	2113	8658	9253.5

## Sheet: Figure 2f
	anti-RBD mAb		anti-N protein mAb
wt RBD probes	8406	10374	404	369
Delta RBD	521	409	6244	7523

[truncated: 67 more sheets: Figure 3b, Figure 3c, Figure 3d, Figure 3e, Figure 3f, Figure 4b, Figure 4c, Figure 4d, Figure 4e, Figure 4g, Figure 4h, Figure S1a, Figure S1b, Figure S1c, Figure S1d, Figure S1e, Figure S2a, Figure S2b, Figure S2c, Figure S2d …]
